# Supplementary material for: Comprehensive assessment of the acute lethal, risk level, and sub-lethal effects of four insecticides on Trichogramma ostriniae
Source: PLoS One. 2025 Jun 4;20(6):e0325733. doi: 10.1371/journal.pone.0325733 (PMC12136419; doi:10.1371/journal.pone.0325733)
Supplement: S1 Data — (XLSX) [file pone.0325733.s001.xlsx]

## Sheet: Acute toxicity 
Benzoate					Chlorfenapyr					Phoxim					Lambda cyhalothrin
Concentration (mg/mL)	Death (n)	Total (n)	Mortality	Mortality (%)	Concentration (mg/mL)	Death (n)	Total (n)	Mortality	Mortality (%)	Concentration (mg/mL)	Death (n)	Total (n)	Mortality	Mortality (%)	Concentration (mg/mL)	Death (n)	Total (n)	Mortality (%)	Mortality (%)
0.001 mg/mL	48	188	0.255319	0.255319	0.005 mg/mL	62	94	0.659574	0.659574	0.0000016mg/mL	69	72	0.958333	0.958333	0.000122mg/mL	135	177	0.762712	0.762712
	56	146	0.383562	0.383562		62	146	0.424658	0.424658		168	174	0.965517	0.965517		186	218	0.853211	0.853211
	34	132	0.257576	0.257576		68	132	0.515152	0.515152		111	111	1	1		123	141	0.87234	0.87234
	36	134	0.268657	0.268657		86	176	0.488636	0.488636		201	201	1	1		90	126	0.714286	0.714286
0.002 mg/mL	80	148	0.540541	0.540541	0.0025 mg/mL	72	172	0.418605	0.418605	0.00000064mg/mL	84	123	0.682927	0.682927	0.000061mg/mL	146	190	0.768421	0.768421
	118	186	0.634409	0.634409		42	92	0.456522	0.456522		147	180	0.816667	0.816667		116	164	0.707317	0.707317
	102	168	0.607143	0.607143		48	112	0.428571	0.428571		135	186	0.725806	0.725806		82	142	0.577465	0.577465
	58	158	0.367089	0.367089		62	104	0.596154	0.596154		150	195	0.769231	0.769231		142	186	0.763441	0.763441
0.025 mg/mL	84	146	0.575342	0.575342	0.00125 mg/mL	72	166	0.433735	0.433735	0.00000032mg/mL	99	159	0.622642	0.622642	0.0000305mg/mL	112	190	0.589474	0.589474
	86	126	0.68254	0.68254		58	142	0.408451	0.408451		144	210	0.685714	0.685714		92	146	0.630137	0.630137
	52	88	0.590909	0.590909		52	126	0.412698	0.412698		84	183	0.459016	0.459016		93	201	0.462687	0.462687
	86	218	0.394495	0.394495		60	98	0.612245	0.612245		135	240	0.5625	0.5625		102	198	0.515152	0.515152
0.0004 mg/mL	102	178	0.573034	0.573034	0.000625 mg/mL	42	128	0.328125	0.328125	0.000000128mg/mL	99	183	0.540984	0.540984	0.0000152mg/mL	82	154	0.532468	0.532468
	108	208	0.519231	0.519231		64	148	0.432432	0.432432		48	120	0.4	0.4		64	158	0.405063	0.405063
	98	182	0.538462	0.538462		50	112	0.446429	0.446429		69	159	0.433962	0.433962		60	140	0.428571	0.428571
	116	274	0.423358	0.423358		56	100	0.56	0.56		87	186	0.467742	0.467742		76	214	0.35514	0.35514
0.005 mg/mL	70	124	0.564516	0.564516	0.0003125 mg/mL	36	120	0.3	0.3	0.000000064mg/mL	57	129	0.44186	0.44186	0.0000075mg/mL	74	176	0.420455	0.420455
	90	130	0.692308	0.692308		40	96	0.416667	0.416667		112	174	0.643678	0.643678		58	136	0.426471	0.426471
	126	248	0.508065	0.508065		36	98	0.367347	0.367347		40	125	0.32	0.32		58	164	0.353659	0.353659
	112	204	0.54902	0.54902		76	138	0.550725	0.550725		18	165	0.109091	0.109091		54	146	0.369863	0.369863
Control	22	118	0.186441	0.186441	Control	58	178	0.325843	0.325843	Control	30	198	0.151515	0.151515	Control	36	128	0.28125	0.28125
	108	230	0.469565	0.469565		40	138	0.289855	0.289855		54	141	0.382979	0.382979		70	176	0.397727	0.397727
	50	158	0.316456	0.316456		36	146	0.246575	0.246575		82	202	0.405941	0.405941		50	208	0.240385	0.240385
	38	124	0.306452	0.306452		52	158	0.329114	0.329114		16	214	0.0747664	0.0747664		63	177	0.355932	0.355932
	Table 1. Acute toxicity of insecticides in adult T. ostriniae							Table 2. Safety evaluation of insecticides in adult T. ostriniae.
	Insecticides	LC50/（mg /ml）	Toxicity regression equation	Confidence interval of 95%	χ2	P		Insecticides	Safety factor	Safety grade
	Emamectin benzoate	2.44×10-4	Y=3.757+1.045X	1.18×10-3~3.52×10-4	2.16	0.97		Emamectin benzoate	9×10-2	High risk
	Chlorfenapyr	5.06×10-3	Y=0.419+0.183X	0.07×10-3-2.9×10-2	1.21	0.84		Chlorfenapyr	1.87×10-2	Extremely high risk
	Phoxim	2.80×10-7	Y=11.40+1.742X	1.58×10-7~9.67×10-8	5.87	0.71		Phoxim	3.7×10-7	Extremely high risk
	Lambda cyhalothrin	1.80×10-5	Y=4.640+0.977X	1×10-5~2.7×10-5	4.67	0.9		Lambda cyhalothrin	6×10-3	Extremely high risk

## Sheet: Functional response
	Benzoate	Chlorfenapyr	Phoxim	Lambda cyhalothrin	Control
C. cephalonica egg densities	parasitic number (n)	parasitic number (n)	parasitic number (n)	parasitic number (n)	parasitic number (n)
20	15.2	15.6667	16.6667	16.3333	14.3333
30	22.2	23.6667	24	19.6667	22.75
50	33.4	25.6667	37.6667	25	30.6667
60	31.2	27.5	34.2	37.6667	35
100	34	30.6667	36	36.75	35.75
120	27.4	37.6	45.8	39	31.25
150	36.8	32	43.6667	36.6667	38.6
200	38	42.2	46	39.4	47.6667
	Benzoate	Chlorfenapyr	Phoxim	Lambda cyhalothrin	Control
a：	1.26748	1.3014	1.21756	1.17023	1.05692
Th：	0.0214888	0.0225373	0.0160637	0.0194933	0.0174799
ɑ/Th	58.9832	57.7442	75.7957	60.0326	60.4647
Na max：	46.5359	44.3708	62.2522	51.2998	57.2085
	Table 3. Effects of insecticides on functional response of T. ostriniae.
	Insecticides	Disc equation of functional response (Na=)	R²	Instantaneous attack rate (ɑ)	Prey handling time (Th)	Parasitic efficiency (ɑ/Th)	Maximum parasitizing
							capacity (Na max)
	Control	1.0569N/(1+0.0185N)	0.843	1.0569	0.01748	60.46	57.21
	Emamectin benzoate	1.2652N/(1+0.0275N)	0.768	1.2675	0.02724	58.98	46.54
	Chlorfenapyr	1.3014N/(1+0.0293N)	0.874	1.3014	0.02254	57.74	44.37
	Phoxim	1.1796N/(1+0.0175N)	0.903	1.2175	0.01606	75.8	62.25
	Lambda cyhalothrin	1.1702N/(1+0.0228N)	0.865	1.1702	0.01949	60.03	51.3

## Sheet: Different developmental stages
T. ostriniae	egg stage（8h）				larval stage（48h）				prepupal stage（92h）				pupal stage（144h）
	parasitic eggs (grain)	emergence eggs (grain)	Emergence rate	Emergence rate (%)	parasitic eggs (grain)	emergence eggs (grain)	Emergence rate (%)	Emergence rate (%)	parasitic eggs (grain)	emergence eggs (grain)	Emergence rate (%)	Emergence rate (%)	parasitic eggs (grain)	emergence eggs (grain)	Emergence rate (%)	Emergence rate (%)
Control	40	38	0.9338	88.38	29	26	0.9051	90.51	129	108	0.809	84.9	107	100	0.96	93
	16	14	0.8588	87.88	65	60	0.9316	93.16	28	27	0.9363	87.63	172	157	0.9128	91.28
	21	19	0.8886	88.86	46	42	0.9215	92.15	22	19	0.8355	83.55	54	49	0.9001	93.01
	56	49	0.8588	88.88	57	53	0.9298	92.98	131	112	0.8268	84.68	141	131	0.9291	92.91
Benzoate	28	21	0.7197	65.97	81	51	0.4917	63.17	58	34	0.6118	68.18	112	65	0.6938	69.38
	39	26	0.6365	63.65	55	34	0.4804	62.04	160	112	0.7257	68.57	109	76	0.8106	68.06
	52	32	0.5851	61.51	102	89	0.7347	61.47	64	44	0.7133	69.33	125	81	0.7615	70.15
	38	23	0.5751	60.51	150	139	0.7888	62.88	106	72	0.7048	69.48	119	37	0.4244	61.44
Chlorfenapyr	50	20	0.4592	60.92	34	21	0.5783	60.83	83	53	0.6693	66.93	22	17	0.8219	78.19
	46	29	0.6898	65.98	93	72	0.7348	63.48	42	30	0.7451	74.51	45	32	0.7603	76.03
	36	24	0.7259	66.59	110	65	0.5515	62.15	110	85	0.8034	76.34	80	41	0.5617	60.17
	70	43	0.6735	61.35	53	34	0.6022	60.22	41	24	0.6162	65.62	59	38	0.6933	69.33
Phoxim	28	14	0.5349	62.49	71	54	0.7257	72.57	82	63	0.8116	80.16	119	102	0.8312	80.12
	32	20	0.6599	65.99	54	36	0.6318	67.18	76	47	0.6617	76.17	138	104	0.7277	75.77
	65	42	0.6811	63.11	134	91	0.6443	64.43	217	170	0.8267	80.67	194	138	0.6857	68.57
	91	59	0.6833	64.33	82	69	0.8066	76.66	193	159	0.8672	79.72	421	335	0.7698	76.98
Lambda cyhalothrin	26	22	0.8653	86.53	29	23	0.7836	78.36	41	33	0.8318	83.18	20	14	0.7088	71.88
	53	41	0.7926	83.26	40	31	0.7655	76.55	36	31	0.8881	81.81	24	18	0.7587	73.87
	39	32	0.8395	83.95	13	10	0.7597	75.97	25	20	0.8269	82.69	27	20	0.7494	74.94
	34	30	0.9014	86.14	24	18	0.75	75	21	15	0.7412	81.12	35	25	0.7231	73.31
egg stage（8h）					larval stage（48h）					prepupal stage（92h）					pupal stage（144h）
	Mean	SE				Mean	SE				Mean	SE				Mean	SE
Control	88.5	0.23678	a		Control	92.2	0.60475	a		Control	85.19	0.86542	a		Control	92.55	0.42393	a
Benzoate	62.91	1.21213	b		Benzoate	62.39	0.38917	d		Benzoate	68.89	0.30933	b		Benzoate	67.26	1.9866	c
Chlorfenapyr	63.71	1.49446	b		Chlorfenapyr	61.67	0.72541	d		Chlorfenapyr	70.85	2.68103	b		Chlorfenapyr	70.93	4.05232	bc
Phoxim	63.98	0.77134	b		Phoxim	70.21	2.73498	c		Phoxim	79.18	1.02193	a		Phoxim	75.36	2.44189	b
Lambda cyhalothrin	84.97	0.80452	a		Lambda cyhalothrin	76.47	0.70648	b		Lambda cyhalothrin	82.2	0.45817	a		Lambda cyhalothrin	73.5	0.63712	bc

## Sheet: Searching efficiency
	searching efficiency
C. cephalonica egg densities	Benzoate	Chlorfenapyr	Phoxim	Lambda cyhalothrin	Control
20	0.820516	0.820244	0.875205	0.803601	0.771756
30	0.697529	0.69227	0.767327	0.694767	0.68002
50	0.536651	0.527629	0.615574	0.546688	0.549407
60	0.481163	0.471555	0.560181	0.49404	0.501268
100	0.340385	0.330892	0.411915	0.356651	0.371176
120	0.296945	0.287945	0.363774	0.313114	0.328544
150	0.249235	0.241022	0.309514	0.264654	0.280259
200	0.19659	0.189542	0.24789	0.210385	0.225117

## Sheet: Protective enzyme activity 
T. ostriniae	SOD	POD	CAT
Control	0.247	0.127	0.155
	0.188	0.129	0.159		SOD					POD					CAT
	0.2175	0.128	0.157			Mean	SE				Mean	SE				Mean	SE
Benzoate	0.359	0.136	0.157		Control	0.2175	0.017033	c		Control	0.128	0.000577	b		Control	0.157	0.001155	b
	0.326	0.191	0.16		Benzoate	0.3425	0.009528	a		Benzoate	0.1635	0.015878	a		Benzoate	0.1585	0.000882	b
	0.3425	0.1635	0.1585		Chlorfenapyr	0.265	0.015588	bc		Chlorfenapyr	0.1725	0.002603	a		Chlorfenapyr	0.14967	0.006667	bc
Chlorfenapyr	0.292	0.168	0.163		Phoxim	0.2325	0.017033	c		Phoxim	0.174	0.000577	a		Phoxim	0.139	0.004619	c
	0.238	0.177	0.143		Lambda cyhalothrin	0.2455	0.000882	bc		Lambda cyhalothrin	0.184	0.001732	a		Lambda cyhalothrin	0.1765	0.00318	a
	0.265	0.1725	0.143
Phoxim	0.203	0.175	0.131
	0.262	0.173	0.147
	0.2325	0.174	0.139
Lambda cyhalothrin	0.247	0.187	0.171
	0.244	0.181	0.182
	0.2455	0.184	0.1765

## Sheet: Detoxification enzyme activity
T. ostriniae	GSTs	CYP450	CarE
Control	0.304	0.111	0.292
	0.26	0.123	0.209		GSTs					CYP450					CarE
	0.197	0.117	0.197			Mean	SE				Mean	SE				Mean	SE
Benzoate	0.636	0.176	0.445		Control	0.25367	0.03105	c		Control	0.117	0.003464	c		Control	0.23267	0.029868	b
	0.678	0.16	0.584		Benzoate	0.68667	0.032049	a		Benzoate	0.168	0.004619	b		Benzoate	0.512	0.040204	a
	0.746	0.168	0.507		Chlorfenapyr	0.40033	0.007535	b		Chlorfenapyr	0.15633	0.006566	b		Chlorfenapyr	0.46	0.041549	a
Chlorfenapyr	0.39	0.169	0.422		Phoxim	0.48433	0.088341	ab		Phoxim	0.17167	0.008172	ab		Phoxim	0.39267	0.057534	a
	0.415	0.147	0.543		Lambda cyhalothrin	0.56167	0.156487	bc		Lambda cyhalothrin	0.192	0.003512	a		Lambda cyhalothrin	0.46533	0.054895	a
	0.396	0.153	0.415
Phoxim	0.394	0.164	0.279
	0.398	0.163	0.434
	0.661	0.188	0.465
Lambda cyhalothrin	0.361	0.195	0.358
	0.454	0.196	0.499
	0.87	0.185	0.539

## Sheet: MDA and ROS levels
T. ostriniae	ROS	MDA
Control	0.217	0.138		ROS					MDA
	0.218	0.115			Mean	SE				Mean	SE
	0.218	0.13		Control	0.2177	0.000333	a		Control	0.128	0.006741	b
Benzoate	0.321	0.252		Benzoate	0.3427	0.012706	b		Benzoate	0.1635	0.047456	b
	0.365	0.152		Chlorfenapyr	0.265	0.008083	b		Chlorfenapyr	0.1725	0.005774	c
	0.342	0.089		Phoxim	0.2327	0.021667	a		Phoxim	0.174	0.012124	b
Chlorfenapyr	0.279	0.163		Lambda cyhalothrin	0.2457	0.012991	a		Lambda cyhalothrin	0.184	0.045035	ab
	0.251	0.183
	0.265	0.173
Phoxim	0.231	0.153
	0.271	0.195
	0.196	0.174
Lambda cyhalothrin	0.223	0.106
	0.268	0.183
	0.246	0.262

## Sheet: MRCC I and ATP levels
T. ostriniae	MRCCⅠ	ATP
Control	0.095	0.267		MRCCⅠ					ATP
	0.127	0.245			Mean	SE				Mean	SE
	0.126	0.256		Control	0.116	0.010504	c		Control	0.256	0.006351	a
Benzoate	0.401	0.121		Benzoate	0.267333	0.078252	bc		Benzoate	0.1185	0.001453	c
	0.13	0.116		Chlorfenapyr	0.473	0.032909	a		Chlorfenapyr	0.203	0.005774	b
	0.271	0.1185		Phoxim	0.190667	0.002963	b		Phoxim	0.197667	0.031477	ab
Chlorfenapyr	0.416	0.193		Lambda cyhalothrin	0.1255	0.009528	c		Lambda cyhalothrin	0.1485	0.002028	c
	0.53	0.213
	0.473	0.203
Phoxim	0.192	0.144
	0.195	0.196
	0.185	0.253
Lambda cyhalothrin	0.109	0.145
	0.142	0.152
	0.1255	0.1485
